# Supplementary material for: Targeting Precision in Cancer Immunotherapy: Naturally-Occurring Antigen-Specific TCR Discovery with Single-Cell Sequencing
Source: Cancers (Basel). 2024 Nov 30;16(23):4020. doi: 10.3390/cancers16234020 (PMC11640272; doi:10.3390/cancers16234020)
Supplement: Supplementary file 1 [file cancers-16-04020-s001.zip]

Archive with 1 entries (1 files):
- cancers-3248190-supplementary.pdf
